# Supplementary material for: Enhancing Cotton Fabrics Through Grafting of Glycine-Based Polyamidoamine
Source: Polymers (Basel). 2025 Jun 17;17(12):1676. doi: 10.3390/polym17121676 (PMC12197018; doi:10.3390/polym17121676)
Supplement: Supplementary file 1 [file polymers-17-01676-s001.zip]

Archive with 1 entries (1 files):
- polymers-3695521-supplementary.pdf
